# Supplementary material for: Promiscuous Lipase-Catalyzed Knoevenagel–Phospha–Michael Reaction for the Synthesis of Antimicrobial β-Phosphono Malonates
Source: Int J Mol Sci. 2022 Aug 8;23(15):8819. doi: 10.3390/ijms23158819 (PMC9368977; doi:10.3390/ijms23158819)
Supplement: Supplementary file 1 [file ijms-23-08819-s001.zip]

Archive with 1 entries (1 files):
- ijms-1841688-supplementary.pdf
